# Supplementary material for: Service Learning in the Nursing Bachelor Thesis: A Mixed-Methods Study
Source: Int J Environ Res Public Health. 2022 Sep 29;19(19):12387. doi: 10.3390/ijerph191912387 (PMC9566517; doi:10.3390/ijerph191912387)
Supplement: Supplementary file 1 [file ijerph-19-12387-s001.zip]

Archive with 1 entries (1 files):
- ijerph-1903607-supplementary.pdf
